# Supplementary material for: Spatial Transmission Dynamics of Respiratory Syncytial Virus A in China
Source: Transbound Emerg Dis. 2025 Nov 19;2025:9926198. doi: 10.1155/tbed/9926198 (PMC12657092; doi:10.1155/tbed/9926198)
Supplement: Supporting Information 2 — Table S1. Accession number of the virus sequences used. [file 9926198.f2.xlsx]

## Sheet: Sheet1
Accession	Time	Province
kc297308	2011	beijing
kc297265	2011	beijing
kc297298	2011	beijing
kc297310	2011	beijing
kc297301	2011	beijing
kc297311	2011	beijing
kc297267	2011	beijing
kc297334	2011	beijing
kc297295	2011	beijing
kj130575	2011.09	chongqing
kj130574	2011.09	chongqing
kj130631	2011.83	chongqing
kj130610	2011.16	chongqing
kj130608	2011.16	chongqing
kj130555	2011.58	chongqing
kj130553	2011.58	chongqing
kj130629	2011.83	chongqing
kj130640	2011.75	chongqing
kj130547	2011.25	chongqing
kj130563	2011.91	chongqing
kj130605	2011.41	chongqing
kc461270	2011	chongqing
kj130611	2011.16	chongqing
mf445786	2011.24	fujian
mf445802	2011.82	fujian
mf445799	2011.89	fujian
mf445797	2011	fujian
kx533794	2011.77	gansu
kx533790	2011.17	gansu
kx533797	2011.89	gansu
kx533826	2011.14	gansu
kx533798	2011.91	gansu
kx533831	2011.86	gansu
kx533791	2011.27	gansu
kx533796	2011.87	gansu
kx533799	2011.89	gansu
kx533829	2011.16	gansu
kx533795	2011.8	gansu
kx533792	2011.41	gansu
kx533800	2011.93	gansu
kx533823	2011.05	gansu
kx533750	2011.06	guangdong
kx533770	2011	guangdong
kx533766	2011	guangdong
jn968311	2011.36	hongkong
jn968326	2011.41	hongkong
jn968329	2011.12	hongkong
jn968303	2011.35	hongkong
jn968308	2011.36	hongkong
jn968304	2011.35	hongkong
jn968330	2011.21	hongkong
jn968306	2011.35	hongkong
jn968305	2011.35	hongkong
jn968307	2011.36	hongkong
jn968309	2011.36	hongkong
kx533867	2011.01	shaanxi
kx533869	2011.05	shaanxi
kx533821	2011.02	shaanxi
kj658823	2011.87	shanghai
kj658819	2011.2	shanghai
kj658824	2011.87	shanghai
kj658816	2011.03	shanghai
kt765029	2011.87	sichuan
kt765031	2011.89	sichuan
kt765028	2011.87	sichuan
kt765025	2011.57	sichuan
kt765024	2011.47	sichuan
kt765037	2011.93	sichuan
kt765034	2011.93	sichuan
kt765026	2011.59	sichuan
kt765038	2011.94	sichuan
mf496510	2011	taiwan
mk344699	2011	taiwan
mk344701	2011	taiwan
kc297350	2012	beijing
kc297355	2012	beijing
kc297340	2012	beijing
kc297368	2012	beijing
kc559448	2012.91	beijing
kc297373	2012	beijing
kc297343	2012	beijing
kc297352	2012	beijing
kj130594	2012	chongqing
kj130595	2012	chongqing
kc461278	2012.09	chongqing
kj130589	2012	chongqing
kj130551	2012.25	chongqing
kj130641	2012.75	chongqing
kj130587	2012	chongqing
kj130577	2012.09	chongqing
kj130585	2012	chongqing
kj130646	2012.91	chongqing
kj130591	2012	chongqing
kj130580	2012.09	chongqing
kj130632	2012.83	chongqing
kj130599	2012	chongqing
kj130578	2012.09	chongqing
mf445788	2012.06	fujian
mf445811	2012.83	fujian
mf445803	2012.23	fujian
mf445758	2012.77	fujian
mf445744	2012.9	fujian
mf445748	2012.86	fujian
kx533783	2012.2	hunan
kx533779	2012.1	hunan
kx533777	2012.07	hunan
kx533784	2012.22	hunan
kx533776	2012.05	hunan
kx533781	2012.15	hunan
kx533876	2012.01	hunan
kx533775	2012.04	hunan
kx533785	2012.34	hunan
kx533774	2012.01	hunan
kx533729	2012.22	jilin
kx533731	2012.23	jilin
kx533732	2012.28	jilin
kx533730	2012.23	jilin
kj658832	2012.16	shanghai
kj658828	2012.21	shanghai
kj658829	2012.27	shanghai
kt765049	2012.16	sichuan
kt765039	2012.01	sichuan
kt765046	2012.14	sichuan
kt765044	2012.01	sichuan
kt765040	2012.01	sichuan
kt765041	2012.01	sichuan
kt765045	2012.01	sichuan
kt765050	2012.22	sichuan
kt765052	2012.88	sichuan
kt765047	2012.16	sichuan
kt765053	2012.91	sichuan
kt765043	2012.01	sichuan
kt765042	2012.01	sichuan
mf496493	2012	taiwan
mk344710	2012	taiwan
mf496488	2012	taiwan
mk344709	2012	taiwan
mf496491	2012	taiwan
mk344717	2012	taiwan
mk344713	2012	taiwan
km434000	2013	beijing
km434006	2013.91	beijing
kj130615	2013.16	chongqing
kj130607	2013.41	chongqing
kj130581	2013.09	chongqing
kj130582	2013.09	chongqing
kj130620	2013.33	chongqing
kj130583	2013.09	chongqing
mf445812	2013.07	fujian
mf445815	2013.94	fujian
mf445751	2013.1	fujian
mf445813	2013.13	fujian
mf445745	2013.03	fujian
kx533807	2013.92	hebei
kx533879	2013.24	hunan
kx533689	2013	hunan
kx533648	2013.96	jilin
kx533734	2013.1	jilin
kx533709	2013.03	jilin
kx533655	2013.98	jilin
kx533545	2013.9	jilin
kx533738	2013.27	jilin
kx533737	2013.19	jilin
kx533696	2013.96	shaanxi
kx533808	2013.92	shaanxi
kx533694	2013.92	shaanxi
kx533697	2013.99	shaanxi
kt765055	2013.04	sichuan
kt765059	2013.97	sichuan
kt765056	2013.16	sichuan
kt765057	2013.25	sichuan
kt765058	2013.78	sichuan
mf496377	2013	taiwan
mf496382	2013	taiwan
mk306296	2013	taiwan
mf496378	2013	taiwan
kx533628	2014.05	beijing
kx533626	2014.04	beijing
kx533625	2014	beijing
mf445753	2014.13	fujian
mf445769	2014.03	fujian
mf445768	2014.01	fujian
mf445771	2014.94	fujian
mf445817	2014.06	fujian
mf445818	2014.94	fujian
kx533695	2014.16	hebei
kx533788	2014.88	hunan
kx533787	2014	hunan
kx533690	2014.25	hunan
kx533691	2014	hunan
kx533692	2014	hunan
kx533745	2014.1	jilin
kx533565	2014.97	jilin
kx533552	2014.87	jilin
kx533548	2014.84	jilin
kx533549	2014.22	jilin
kx533677	2014.1	jilin
kx533682	2014.14	jilin
kx533717	2014.94	jilin
kx533546	2014.21	jilin
kx533567	2014.96	jilin
mz221191	2014	shaanxi
kx533702	2014.01	shaanxi
kx533698	2014.01	shaanxi
kx533609	2014.96	shandong
kx533610	2014.96	shandong
kx533617	2014.83	shandong
kx533611	2014.9	shandong
kx533822	2014.79	shandong
kx533616	2014.83	shandong
kx533612	2014.9	shandong
kx533613	2014.9	shandong
kx533623	2014.94	shandong
mf496528	2014	taiwan
mw527538	2015.83	beijing
mw527533	2015.58	beijing
mw527544	2015.91	beijing
mw527541	2015.91	beijing
mf445755	2015.06	fujian
mf445756	2015.13	fujian
mf445749	2015.12	fujian
mf445775	2015.04	fujian
mw527593	2015.25	guangdong
mw527638	2015.33	guangdong
mw527605	2015.91	guangdong
mw527635	2015.33	guangdong
mw527607	2015.91	guangdong
mw527594	2015.91	guangdong
mw527601	2015.5	guangdong
mw527641	2015.5	guangdong
mw527493	2015.5	guangdong
mw527646	2015.75	hebei
mw527663	2015.91	hebei
mw527657	2015.91	hebei
mw527648	2015.91	hebei
mw527653	2015.91	hebei
mw527650	2015.75	hebei
mw527659	2015.91	hebei
mw527531	2015.75	hebei
mw527644	2015.16	hebei
mw527660	2015.91	hebei
mw527656	2015.91	hebei
mw527647	2015.75	hebei
mw527655	2015.91	hebei
mw527662	2015.91	hebei
kx533574	2015.02	jilin
kx533580	2015.04	jilin
ku254627	2015.16	jilin
ku254628	2015.25	jilin
kx533576	2015.03	jilin
kx533568	2015.01	jilin
kx533571	2015.02	jilin
kx533607	2015.11	jilin
kx533570	2015.01	jilin
kx533594	2015.1	jilin
kx533579	2015.03	jilin
kx533583	2015.04	jilin
ku254623	2015.16	jilin
ku254625	2015.16	jilin
mw527817	2015.83	ningxia
mw527818	2015.83	ningxia
mw527819	2015.83	ningxia
mw527816	2015.83	ningxia
mw527811	2015.75	ningxia
mw527812	2015.75	ningxia
on219905	2015.94	shanghai
on219814	2015.96	shanghai
on219870	2015.94	shanghai
on219882	2015.99	shanghai
mk306333	2015	taiwan
mk306329	2015	taiwan
mk306327	2015	taiwan
mk306321	2015	taiwan
mk306323	2015	taiwan
mw527490	2015.16	zhejiang
mw527734	2015.25	zhejiang
mw527681	2015.16	zhejiang
mw527733	2015.16	zhejiang
mw527684	2015.16	zhejiang
mw527829	2015.91	zhejiang
mw527678	2015.16	zhejiang
mw527746	2015.25	zhejiang
mw527831	2015.91	zhejiang
mw527735	2015.09	zhejiang
mw527825	2015.91	zhejiang
mw527680	2015.16	zhejiang
mw527777	2015.16	zhejiang
mw527805	2015.16	zhejiang
mw527744	2015.25	zhejiang
mw527690	2015.25	zhejiang
mw527768	2015.09	zhejiang
mw527755	2015.25	zhejiang
mw527782	2015.25	zhejiang
mw527827	2015.91	zhejiang
mw527790	2015.33	zhejiang
mw527791	2015.16	zhejiang
mw527761	2015.25	zhejiang
mw527679	2015.16	zhejiang
mw527773	2015.16	zhejiang
mw527737	2015.25	zhejiang
mw527687	2015.16	zhejiang
mw527832	2015.91	zhejiang
mw527750	2015.25	zhejiang
mw527683	2015.16	zhejiang
mw527547	2016	beijing
mw527669	2016	hebei
mw527666	2016	hebei
mw527667	2016	hebei
on219887	2016.07	shanghai
on219868	2016.01	shanghai
on219891	2016.78	shanghai
on219899	2016.03	shanghai
on219866	2016.96	shanghai
on219878	2016.96	shanghai
on219895	2016.85	shanghai
on219885	2016.89	shanghai
on219808	2016.79	shanghai
on219857	2016.8	shanghai
on219877	2016.8	shanghai
on219894	2016.01	shanghai
mk306345	2016	taiwan
mf496474	2016	taiwan
mw527835	2016	zhejiang
mw527841	2016.09	zhejiang
op673052	2017.99	beijing
op673048	2017.99	beijing
op673041	2017.99	beijing
op673035	2017.98	beijing
mh290724	2017.83	gansu
mw527613	2017.5	guangdong
mw527610	2017.41	guangdong
mw527623	2017.91	guangdong
mw527614	2017.5	guangdong
mw527609	2017.41	guangdong
mw527624	2017.91	guangdong
mw527813	2017.75	ningxia
on219902	2017	shanghai
op690300	2017	taiwan
op690306	2017	taiwan
op690305	2017	taiwan
mw527518	2018.83	beijing
op673086	2018.99	beijing
mw527517	2018.33	beijing
op673088	2018.99	beijing
mw527575	2018.16	guangdong
mw527588	2018.83	guangdong
mn007084	2018	guangdong
mw527582	2018.75	guangdong
mn007061	2018	guangdong
mw527574	2018.16	guangdong
mw527587	2018.83	guangdong
mn007067	2018	guangdong
mw527578	2018.33	guangdong
mw527570	2018.09	guangdong
mn007033	2018	guangdong
mn007059	2018	guangdong
mn007081	2018	guangdong
mn007048	2018	guangdong
mw527581	2018.75	guangdong
mn007056	2018	guangdong
mn007062	2018	guangdong
mw527572	2018.09	guangdong
mw527631	2018.67	guangdong
op673120	2018.89	henan
op673096	2018.55	henan
op673095	2018.46	henan
op673067	2018.46	henan
op673069	2018.94	henan
op673119	2018.97	henan
op673098	2018.82	henan
op673106	2018.88	henan
op673113	2018.94	henan
op673097	2018.72	henan
op673114	2018.93	henan
op673129	2018.99	henan
op673103	2018.86	henan
op673107	2018.89	henan
op673100	2018.84	henan
mw527815	2018.75	ningxia
op673130	2018.91	shandong
op673131	2018.91	shandong
on219825	2018.97	shanghai
op690321	2018	taiwan
op690310	2018	taiwan
op690311	2018	taiwan
op690322	2018	taiwan
op690313	2018	taiwan
op690316	2018	taiwan
mw527707	2018.25	zhejiang
mw527714	2018.83	zhejiang
mw527702	2018.09	zhejiang
mw527721	2018.83	zhejiang
mw527704	2018.16	zhejiang
mw527720	2018.83	zhejiang
mw527712	2018.75	zhejiang
mw527705	2018.16	zhejiang
op673093	2019.03	beijing
mw527512	2019.58	beijing
mw527507	2019.09	beijing
op673092	2019.02	beijing
op673090	2019.02	beijing
mn007069	2019	guangdong
mn007077	2019	guangdong
mn007073	2019	guangdong
op673126	2019.01	henan
op673124	2019.02	henan
op673125	2019.01	henan
op673123	2019.06	henan
op673136	2019.91	shaanxi
op673134	2019.87	shaanxi
op673137	2019.91	shaanxi
op673138	2019.91	shaanxi
op673135	2019.91	shaanxi
op673079	2019.07	shandong
op673083	2019.03	shandong
op673071	2019.19	shandong
op673080	2019.07	shandong
op673085	2019	shandong
op673078	2019.08	shandong
op673072	2019.18	shandong
op673061	2019.98	shandong
op673082	2019.04	shandong
op673073	2019.18	shandong
op673075	2019.15	shandong
op673077	2019.13	shandong
op673070	2019.95	shandong
op673074	2019.15	shandong
on219819	2019.16	shanghai
on219806	2019.04	shanghai
on219823	2019.02	shanghai
on219843	2019.03	shanghai
on219842	2019.04	shanghai
on219845	2019	shanghai
on219849	2019.16	shanghai
on219795	2019.06	shanghai
on219807	2019.01	shanghai
on219837	2019.97	shanghai
op690333	2019	taiwan
op690325	2019	taiwan
op690343	2019	taiwan
op690324	2019	taiwan
op690326	2019	taiwan
op690340	2019	taiwan
op690337	2019	taiwan
op690345	2019	taiwan
op690334	2019	taiwan
